# Supplementary material for: Audiological Features in Patients with Rheumatoid Arthritis: A Systematic Review
Source: Int J Mol Sci. 2024 Dec 11;25(24):13290. doi: 10.3390/ijms252413290 (PMC11676466; doi:10.3390/ijms252413290)
Supplement: Supplementary file 1 [file ijms-25-13290-s001.zip]

Archive with 1 entries (1 files):
- ijms-3342542-supplementary.pdf
